# Supplementary material for: Retrieval-augmented generation elevates local LLM quality in radiology contrast media consultation
Source: NPJ Digit Med. 2025 Jul 2;8:395. doi: 10.1038/s41746-025-01802-z (PMC12223273; doi:10.1038/s41746-025-01802-z)
Supplement: Supplementary file 2 — Supplementary Data 1 [file 41746_2025_1802_MOESM2_ESM.csv]

Scenario ID	Question / Clinical Inquiry	Primary Category	Scenario Type
A. Proper Contrast Agent Usage & Protocols (Knowledge/Procedure)
A01	"What is the standard iodine contrast agent dosage (ml/kg) for contrast-enhanced CT examination?"	Proper Usage	Knowledge Question
A02	"What is the optimal contrast agent injection rate for coronary CT angiography?"	Proper Usage	Knowledge Question
A05	"What is the appropriate contrast agent volume for a contrast-enhanced CT scan in a 3-year-old child (15kg)?"	Proper Usage	Knowledge Question
A08	"What measures are effective in preventing contrast agent extravasation?"	Proper Usage / Safety	Knowledge Question
A10	"What is the recommended interval between iodine contrast agent and gadolinium contrast agent administration?"	Proper Usage	Knowledge Question
A11	"How should contrast timing be set for contrast-enhanced CT examination of hepatocellular carcinoma?"	Proper Usage	Knowledge Question
A13	"How should contrast agent volume and injection rate be determined for contrast-enhanced CT in neonates?"	Proper Usage	Knowledge Question
A16	"To what extent do low tube voltage scanning and iterative reconstruction contribute to contrast agent reduction in cardiac CT?"	Proper Usage / Technology	Knowledge Question
A17	"Please explain the clinical utility and limitations of Virtual Non-Contrast (VNC) imaging using Dual Energy CT."	Proper Usage / Technology	Knowledge Question
A20	"Besides weight-based contrast agent volume adjustment, what other factors should be considered in pediatric contrast-enhanced CT?"	Proper Usage	Knowledge Question
A22	"What are the recommended guidelines for selecting high-osmolality, low-osmolality, or iso-osmolality iodinated contrast agents, and what factors influence this choice?"	Proper Usage	Knowledge Question
B. Contraindication Avoidance & Risk Management (Knowledge/Procedure)
B01	"What precautions are necessary when performing contrast-enhanced CT examination on a patient with eGFR 45 mL/min/1.73m²?"	Contraindication / Risk Management	Knowledge Question
B02	"How should we manage emergency contrast-enhanced CT for patients with a history of iodine contrast agent allergy?"	Contraindication / Risk Management	Procedure Question
B03	"What considerations are necessary when performing contrast-enhanced CT examination on pregnant patients?"	Contraindication / Risk Management	Knowledge Question
B04	"What precautions should be taken when performing contrast-enhanced CT on heart failure patients (NYHA III)?"	Contraindication / Risk Management	Knowledge Question
B05	"What is the optimal timing for contrast-enhanced CT examination in patients undergoing hemodialysis?"	Contraindication / Risk Management	Knowledge Question
B06	"What measures are necessary for coronary CT angiography in patients with high heart rate (>80 bpm)?"	Contraindication / Risk Management	Procedure Question
B07	"What preventive measures are effective for patients at high risk of contrast-induced nephropathy?"	Contraindication / Risk Management	Knowledge Question
B08	"How should emergency contrast-enhanced CT be managed in patients with a history of anaphylactic shock?"	Contraindication / Risk Management	Procedure Question
B09	"Please explain the differences in nephrotoxicity between iodine contrast agents and gadolinium contrast agents."	Contraindication / Risk Management	Knowledge Question
B10	"How should contrast agent extravasation be managed if it occurs?"	Contraindication / Risk Management	Procedure Question
B11	"When performing contrast-enhanced CT in patients requiring multiple scans within a short period (for example, for metastatic disease staging), how should the total contrast volume and timing be managed to minimize renal risk?"	Contraindication / Risk Management	Procedure Question
B12	"How should sedation or anxiolysis be administered for pediatric patients undergoing contrast-enhanced CT to ensure adequate safety and cooperation?"	Contraindication / Risk Management	Procedure Question
B13	"How do you balance radiation dose reduction techniques (e.g., low tube voltage or iterative reconstruction) with the need for sufficient contrast enhancement in patients who are both obese and at risk for contrast-induced nephropathy?"	Contraindication / Risk Management	Procedure Question
B14	"What management steps are recommended if a patient experiences a moderate contrast reaction (e.g., mild bronchospasm, urticaria, or transient hypotension) during a previous contrast-enhanced CT examination?"	Contraindication / Risk Management	Procedure Question
C. Appropriateness Consultation & Alternative Modalities (Clinical Scenario)
C01	"A 35-year-old male presents with sudden right-sided flank pain, and a ureteral stone is suspected... Would this [contrast CT] be appropriate, or should an alternative imaging method be used?"	Appropriateness / Alternative	Clinical Scenario
C02	"A 40-year-old female presents with fever and facial pain, suggesting acute sinusitis... Should this [contrast CT] be performed, or might another diagnostic approach be preferable?"	Appropriateness / Alternative	Clinical Scenario
C03	"A 50-year-old male complains of low back pain and right lower extremity numbness, indicating a possible lumbar disc herniation... Is this [contrast CT] advisable, or should another modality be chosen?"	Appropriateness / Alternative	Clinical Scenario
C04	"A 60-year-old female with right upper quadrant pain and fever is suspected of having acute cholecystitis... Should this [contrast CT] proceed, or is a non-contrast or alternative imaging modality more suitable?"	Appropriateness / Alternative	Clinical Scenario
C05	"A 70-year-old male with a long history of smoking is undergoing evaluation for chronic obstructive pulmonary disease (COPD)... Is a contrast-enhanced study truly indicated, or should a non-contrast approach or alternative imaging be used?"	Appropriateness / Alternative	Clinical Scenario
C06	"A 65-year-old male presents with a sudden headache and left-sided weakness, raising concern for intracerebral hemorrhage... Would it be prudent to avoid contrast, or is an alternative imaging approach preferred?"	Appropriateness / Alternative	Clinical Scenario
C07	"A 55-year-old male with a significant smoking history reports shortness of breath, suggesting emphysema... Is contrast necessary, or should a different approach be considered?"	Appropriateness / Alternative	Clinical Scenario
C08	"A 40-year-old female presents with right flank pain and hematuria, raising the possibility of a renal stone... Should this [contrast CT] be done, or might a non-contrast CT or another modality be safer?"	Appropriateness / Alternative	Clinical Scenario
C09	"A 45-year-old male with long-standing nasal obstruction and postnasal drip is suspected of having chronic sinusitis... Is contrast enhancement indicated, or is there a better alternative?"	Appropriateness / Alternative	Clinical Scenario
C10	"A 25-year-old male injured his right wrist in a fall... suggestive of a distal radius fracture... Should the study [contrast CT] be performed with contrast, or would non-contrast imaging suffice?"	Appropriateness / Alternative	Clinical Scenario
C11	"A 50-year-old female with right upper quadrant pain and vomiting is suspected of having gallstones... Should contrast be employed, or is an alternative diagnostic method preferable?"	Appropriateness / Alternative	Clinical Scenario
C12	"A 60-year-old male with a long smoking history has exertional dyspnea, and emphysema is suspected... Is contrast administration necessary, or should it be avoided?"	Appropriateness / Alternative	Clinical Scenario
C13	"A 40-year-old female suffers from persistent headaches and nasal obstruction, raising the possibility of sinusitis... Is contrast administration appropriate, or should it be avoided?"	Appropriateness / Alternative	Clinical Scenario
C14	"A 50-year-old female with a family history of cerebral aneurysm rupture requests screening... Should this examination [contrast CT] be performed with contrast, or is a different imaging modality preferable?"	Appropriateness / Alternative	Clinical Scenario
C15	"A 60-year-old male with alcoholic cirrhosis is scheduled for screening for hepatocellular carcinoma (HCC) every three months... Is this [contrast CT] the best approach, or should a non-contrast or alternative method be used?"	Appropriateness / Alternative	Clinical Scenario
C16	"A 20-year-old female has right lower quadrant pain and fever, suggesting acute appendicitis... Is a contrast-enhanced study indicated, or might an alternative imaging approach be safer?"	Appropriateness / Alternative	Clinical Scenario
C17	"A 55-year-old male was found to have a renal cyst incidentally on ultrasound... Should this examination [contrast CT] be performed with contrast, or is there a better option?"	Appropriateness / Alternative	Clinical Scenario
C18	"A 45-year-old male with a documented severe allergy to iodinated contrast media is suspected of having pneumonia... Should contrast be administered, or should it be avoided...?"	Appropriateness / Contraindication	Clinical Scenario
C19	"A 72-year-old male with... CKD (eGFR 35)... suspected acute pancreatitis... should the physician avoid contrast and opt for an alternative imaging modality or a non-contrast study?"	Appropriateness / Contraindication	Clinical Scenario
C20	"A 70-year-old male with an eGFR of 20 mL/min/1.73m² is suspected of having an abdominal aortic aneurysm (AAA)... In light of the severe renal impairment, should the exam be avoided or replaced with another modality?"	Appropriateness / Contraindication	Clinical Scenario
D. Specialty-Specific Appropriateness Consultation (Clinical Scenario)
D01	Q (Cardiology): "78-year-old female with chronic heart failure (NYHA III). Is coronary CT angiography feasible?"	Appropriateness (Cardiology)	Clinical Scenario
D02	Q (Gastrointestinal Surgery): "62-year-old male, post-gastric cancer surgery follow-up. eGFR 28 mL/min/1.73m². Is contrast-enhanced CT examination possible?"	Appropriateness (GI Surgery)	Clinical Scenario
D03	Q (Neurosurgery): "55-year-old female with suspected unruptured cerebral aneurysm. Is contrast-enhanced CT angiography (CTA) appropriate?"	Appropriateness (Neurosurgery)	Clinical Scenario
D04	Q (Nephrology): "70-year-old male with polycystic kidney disease. eGFR 35 mL/min/1.73m². Is contrast-enhanced CT examination possible for renal mass evaluation?"	Appropriateness (Nephrology)	Clinical Scenario
D05	Q (Pulmonology): "68-year-old male with chronic obstructive pulmonary disease (COPD). Is contrast-enhanced CT examination safe for lung cancer evaluation?"	Appropriateness (Pulmonology)	Clinical Scenario
D06	Q (Obstetrics/Gynecology): "32-year-old female, 20 weeks pregnant. Is contrast-enhanced CT examination possible for ovarian tumor evaluation?"	Appropriateness (OB/GYN)	Clinical Scenario
D07	Q (Pediatrics): "5-year-old male, coronary artery evaluation for Kawasaki disease. Is contrast-enhanced CT examination appropriate?"	Appropriateness (Pediatrics)	Clinical Scenario
D08	Q (Orthopedics): "45-year-old female, post-lumbar disc herniation surgery. Is contrast-enhanced CT necessary for post-operative follow-up?"	Appropriateness (Orthopedics)	Clinical Scenario
D09	Q (Hematology): "58-year-old male with multiple myeloma. Is contrast-enhanced CT appropriate for evaluating systemic bone lesions?"	Appropriateness (Hematology)	Clinical Scenario
D10	Q (Urology): "50-year-old male with suspected prostate cancer. PSA 6.5 ng/mL. Is contrast-enhanced CT useful?"	Appropriateness (Urology)	Clinical Scenario
D11	Q (Emergency Medicine): "40-year-old female with acute abdomen. Suspected gastrointestinal perforation. Is contrast-enhanced CT necessary?"	Appropriateness (Emergency Med)	Clinical Scenario
D12	Q (Medical Oncology): "65-year-old male with Stage IV lung cancer. Treatment response evaluation... Is contrast-enhanced CT necessary?"	Appropriateness (Med Oncology)	Clinical Scenario
D13	Q (Dermatology): "55-year-old female diagnosed with malignant melanoma. Is contrast-enhanced CT necessary for initial staging?"	Appropriateness (Dermatology)	Clinical Scenario
D14	Q (Infectious Disease): "70-year-old male with fever and lower back pain. Suspected spinal infection. Which is more appropriate: contrast-enhanced or non-contrast CT?"	Appropriateness (Infectious Dis)	Clinical Scenario
D15	Q (Cardiovascular Surgery): "72-year-old male with abdominal aortic aneurysm (maximum diameter 4.5cm). What should be the frequency of follow-up contrast-enhanced CT?"	Appropriateness (CV Surgery)	Clinical Scenario
D16	Q (Endocrinology): "58-year-old male with Type 2 diabetes. eGFR 45 mL/min/1.73m². Is coronary CT angiography safe for coronary artery disease screening?"	Appropriateness (Endocrinology)	Clinical Scenario
D17	Q (Otolaryngology): "45-year-old female with chronic sinusitis. Is contrast-enhanced CT necessary for pre-operative evaluation?"	Appropriateness (ENT)	Clinical Scenario
D18	Q (Gastroenterology): "60-year-old male with liver cirrhosis. What should be the frequency of contrast-enhanced CT for hepatocellular carcinoma screening?"	Appropriateness (Gastroenterology)	Clinical Scenario
D19	Q (Neurology): "80-year-old female with suspected transient ischemic attack. Is contrast-enhanced brain CT necessary?"	Appropriateness (Neurology)	Clinical Scenario
D20	Q (Breast Surgery): "50-year-old female, 5 years post-breast cancer surgery. Is contrast-enhanced chest and abdominal CT necessary for routine follow-up?"	Appropriateness (Breast Surgery)	Clinical Scenario
E. Identifying Order Deficiencies (Procedure/Policy Scenario)
E01	"An internal medicine physician has requested an abdominal contrast-enhanced CT, but the patient’s renal function (eGFR) is not documented. How should you address this issue?"	Order Deficiency	Procedure Scenario
E02	"A cardiologist has requested a coronary CT, but there is no mention of any previous contrast media allergy. What steps should be taken?"	Order Deficiency	Procedure Scenario
E03	"An obstetrician-gynecologist has requested a pelvic contrast-enhanced CT, but there is no information regarding the possibility of pregnancy. How should you proceed?"	Order Deficiency	Procedure Scenario
E04	"A urologist has requested a renal contrast-enhanced CT, but the indication for using contrast media is unclear. What is the appropriate course of action?"	Order Deficiency	Procedure Scenario
E05	"The emergency department has requested a chest and abdominal contrast-enhanced CT, but the patient’s metformin usage is unknown. How should you handle this situation?"	Order Deficiency	Procedure Scenario
E06	"A neurosurgeon has requested a head contrast-enhanced CT, but there is no information on previous use of contrast media or any history of adverse reactions. What should you do?"	Order Deficiency	Procedure Scenario
E07	"A hematologist has requested a whole-body contrast-enhanced CT, but the patient’s body weight is not indicated. How should you address this omission?"	Order Deficiency	Procedure Scenario
E08	"A gastroenterologist has requested a liver dynamic CT, but the specific contrast protocol was not provided. What steps should you take?"	Order Deficiency	Procedure Scenario
E09	"A cardiovascular surgeon has requested an aortic contrast-enhanced CT, but the patient’s pacemaker information is not included. How should you respond?"	Order Deficiency	Procedure Scenario
E10	"A pediatrician has requested a pediatric abdominal contrast-enhanced CT, but the child’s weight and age are not noted. What is the appropriate action?"	Order Deficiency	Procedure Scenario
E11	"An orthopedic surgeon has requested a spinal contrast-enhanced CT, but there is no information regarding the indication or contraindications for a lumbar puncture. How should you proceed?"	Order Deficiency	Procedure Scenario
E12	"A nephrologist has requested a renal artery contrast-enhanced CT, but there is no mention of a history of diabetic nephropathy. How should you handle this?"	Order Deficiency	Procedure Scenario
E13	"A pulmonologist has requested a pulmonary artery contrast-enhanced CT, but there is no information on the status of the patient’s IV access for rapid contrast injection. What is your next step?"	Order Deficiency	Procedure Scenario
E14	"An orthopedic surgeon has requested a whole-spine contrast-enhanced CT to evaluate spinal metastasis, but there is no information regarding the use of medications (e.g., NSAIDs) that could affect renal clearance... How should you proceed?"	Order Deficiency	Procedure Scenario
E15	"A cardiologist has requested a coronary CT, but there are no instructions regarding premedication with beta-blockers. How should you address this?"	Order Deficiency	Procedure Scenario
E16	"A neurosurgeon has requested a head contrast-enhanced CT for follow-up after coil embolization..., but there are no instructions about reducing metal artifacts. What should you do?"	Order Deficiency	Procedure Scenario
E17	"A urologist has requested a contrast-enhanced CT to evaluate treatment response for renal pelvic or ureteral carcinoma, but there is no mention of the need for differential renal function assessment. How should you handle this?"	Order Deficiency	Procedure Scenario
E18	"A hematologist has requested a whole-body contrast-enhanced CT to stage lymphoma, but there is no information regarding the risk of extravasation. What action should you take?"	Order Deficiency	Procedure Scenario
E19	"A gastrointestinal surgeon has requested a liver dynamic CT for preoperative evaluation of hepatocellular carcinoma, but there is no specification regarding the type of contrast media... How should you proceed?"	Order Deficiency	Procedure Scenario
E20	"The emergency department has requested an urgent contrast-enhanced CT for suspected aortic dissection, but there are no instructions concerning the method to determine contrast arrival time... What is the proper response?"	Order Deficiency	Procedure Scenario
F. Specific Contraindication Management (Procedure/Policy Scenario)
F01	"A patient with a history of contrast medium allergy has been referred for a contrast-enhanced CT examination. How should it be managed?"	Contraindication Management	Procedure Scenario
F02	"A patient with an eGFR of 25 mL/min/1.73m² has been referred for a contrast-enhanced CT examination. How should you handle this situation?"	Contraindication Management	Procedure Scenario
F03	"A patient with hyperthyroidism has been referred for a contrast-enhanced CT examination. What precautions are necessary?"	Contraindication Management	Procedure Scenario
F04	"A pregnant patient has been referred for a contrast-enhanced CT examination. How should you proceed?"	Contraindication Management	Procedure Scenario
F05	"A patient taking biguanide antidiabetic medication has been referred for a contrast-enhanced CT examination. What considerations are important?"	Contraindication Management	Procedure Scenario
F06	"A patient on beta-blockers has been referred for a contrast-enhanced CT examination. What precautions should be taken?"	Contraindication Management	Procedure Scenario
F07	"A patient with severe asthma has been referred for a contrast-enhanced CT examination. How should you address this?"	Contraindication Management	Procedure Scenario
F08	"A patient with multiple myeloma has been referred for a contrast-enhanced CT examination. What specific concerns should be noted?"	Contraindication Management	Procedure Scenario
F09	"A breastfeeding patient has been referred for a contrast-enhanced CT examination. How should this be managed?"	Contraindication Management	Procedure Scenario
F10	"A patient suspected of having pheochromocytoma has been referred for a contrast-enhanced CT examination. What precautions are required?"	Contraindication Management	Procedure Scenario
F11	"A patient with myasthenia gravis has been referred for a contrast-enhanced CT examination. What considerations are necessary?"	Contraindication Management	Procedure Scenario
F12	"Please outline the criteria for patients who require premedication before a contrast-enhanced CT examination, and the recommended premedication regimen."	Contraindication Management	Knowledge Question
F13	"When a patient is at risk of delayed adverse reactions following a contrast-enhanced CT examination, what instructions should be provided?"	Contraindication Management	Procedure Question
F14	"A cardiac CT (coronary CT) has been requested for a patient with a heart rate exceeding 80 bpm. What is the appropriate approach?"	Contraindication Management	Procedure Scenario
F15	"A patient has requested a contrast-enhanced CT examination but specifically asked to use a different contrast medium than the one previously causing a reaction. How should this request be handled?"	Contraindication Management	Procedure Scenario
