# Supplementary material for: Retrieval-augmented generation elevates local LLM quality in radiology contrast media consultation
Source: NPJ Digit Med. 2025 Jul 2;8:395. doi: 10.1038/s41746-025-01802-z (PMC12223273; doi:10.1038/s41746-025-01802-z)
Supplement: Supplementary file 3 — Supplementary Data 2 [file 41746_2025_1802_MOESM3_ESM.csv]

Scenario_ID	Clinical_Inquiry	Primary_Category	Subcategory	Clinical_Context
N01	For a 70-year-old male patient with suspected thoracic aortic dissection undergoing chest CTA, what would be the optimal contrast injection rate? The patient's cardiac function is within normal limits.	Proper Usage	Injection Rate Optimization	70-year-old male, thoracic aortic dissection, normal cardiac function
N02	We are planning an abdominal contrast CT for an 8-year-old pediatric patient weighing 25kg. What would be the appropriate contrast agent dosage and injection rate? Are there any precautions that differ from adults?	Proper Usage	Pediatric Dosage Calculation	8-year-old, 25kg weight, abdominal CT
N03	For coronary CTA examination, should we choose high-osmolality or low-osmolality contrast agents? Could you explain the characteristics of each and the criteria for selection?	Proper Usage	Contrast Agent Type Selection	Coronary CTA, contrast agent selection
N04	How long should patients be observed after outpatient contrast CT examinations? What are the criteria for early discharge and characteristics of patients requiring extended observation?	Proper Usage	Post-Contrast Observation Time	Outpatient setting, observation protocols
N05	A 65-year-old female presented with acute abdominal pain. Blood pressure 80/50mmHg, pulse 110/min, WBC 15,000/μL. Acute abdomen is suspected, but hemodynamics are unstable. Should we perform contrast CT examination, or should we prioritize other examinations?	Appropriateness	Contrast CT for Acute Abdomen	65-year-old female, unstable hemodynamics, acute abdomen
N06	A 55-year-old male presented with sudden severe headache. CT shows mild subarachnoid hemorrhage. Should we perform contrast CTA to identify the bleeding source, or should MRA be prioritized?	Appropriateness	Imaging Selection for Cerebrovascular Disease	55-year-old male, subarachnoid hemorrhage
N07	A 45-year-old male with acute dyspnea and chest pain. D-dimer is elevated and pulmonary embolism is suspected. However, there is a history of contrast allergy. Should we perform contrast CT examination, or should we choose alternative examinations?	Appropriateness	Imaging for Suspected Pulmonary Embolism	45-year-old male, contrast allergy history, PE suspected
N08	A 30-year-old male with multiple trauma from traffic accident. Consciousness clear, blood pressure 110/70mmHg stable. Abdominal CT shows small amount of intraperitoneal bleeding. Should we identify the bleeding source with contrast CT, or should conservative treatment be prioritized?	Appropriateness	Imaging Appropriateness in Trauma Patients	30-year-old male, stable trauma patient, small bleeding
N09	A 75-year-old male with chronic renal failure, eGFR 15 mL/min/1.73m². Contrast CT examination is needed for metastasis workup of malignancy. What pretreatment is necessary? Is there an indication for dialysis initiation?	Contraindication Management	Contrast Examination in Severe Renal Dysfunction	75-year-old male, eGFR 15, malignancy workup
N10	A 28-year-old female at 28 weeks gestation. Acute abdominal pain with suspected appendicitis. MRI is difficult for diagnosis. Is it possible to perform contrast CT examination? What about effects on the fetus?	Contraindication Management	Contrast Examination During Pregnancy	28-year-old female, 28 weeks pregnant, appendicitis suspected
N11	A 40-year-old female with untreated Graves' disease. She has complicating atrial fibrillation and needs cardiac catheterization. What are the precautions when using iodinated contrast agents, and what are the preventive measures for thyroid storm?	Contraindication Management	Contrast Examination in Hyperthyroid Patients	40-year-old female, Graves disease, atrial fibrillation
N12	A 35-year-old female with previous history of anaphylactic shock from contrast agents. Currently, contrast CT examination is needed for suspected acute pulmonary embolism. Is it possible to perform the examination with premedication? Could you provide a specific protocol?	Contraindication Management	Patients with Severe Allergic History	35-year-old female, anaphylaxis history, PE suspected
N13	An 80-year-old male with contrast CT order for liver tumor workup, but no renal function data is recorded. The patient has a history of hypertension and diabetes. Should we proceed with the examination as is?	Order Deficiency Management	Orders Missing Renal Function Data	80-year-old male, hypertension, diabetes, missing eGFR
N14	A 60-year-old male with contrast CT order for preoperative evaluation of pancreatic cancer. Allergy history is not recorded and patient confirmation is insufficient. What confirmation is needed before the examination?	Order Deficiency Management	Orders with Unconfirmed Allergy History	60-year-old male, pancreatic cancer, missing allergy history
N15	A 70-year-old male with coronary CTA order. Diabetes is recorded but metformin use is unknown. What response is necessary?	Order Deficiency Management	Orders with Incomplete Medication Information	70-year-old male, diabetes, unknown metformin status
N16	A 50-year-old male with contrast CT order for abdominal pain, but urgency is not recorded. The patient has mild renal dysfunction. How should urgency be determined and how should we proceed with the examination?	Order Deficiency Management	Orders with Unclear Urgency	50-year-old male, mild renal dysfunction, unclear urgency
N17	A 65-year-old male on maintenance dialysis. Emergency contrast CT is needed for suspected gastrointestinal bleeding. Last dialysis was 2 days ago. What are the precautions when using contrast agents, and how should the dialysis schedule be adjusted?	Special Situations	Emergency Contrast Examination in Dialysis Patients	65-year-old male, maintenance dialysis, GI bleeding
N18	A 5-year-old boy developed contrast extravasation in the forearm during contrast CT examination. Estimated extravasation volume is about 30mL. Currently there is mild swelling and pain. What treatment is necessary?	Special Situations	Pediatric Contrast Extravasation	5-year-old boy, 30mL extravasation, forearm
N19	A 75-year-old female with NYHA Class III heart failure. Contrast CT examination is needed for suspected pulmonary embolism, but cardiac function is reduced. What are the risks and countermeasures for heart failure exacerbation due to contrast load?	Special Situations	Contrast Examination in Heart Failure Patients	75-year-old female, NYHA Class III, PE suspected
N20	A 60-year-old male under treatment for MRSA bacteremia. Contrast CT examination is needed for suspected infective endocarditis. What are the infection control precautions and infection risks when using contrast agents?	Special Situations	Contrast Examination in Multi-Drug Resistant Bacterial Infection Patients	60-year-old male, MRSA bacteremia, endocarditis suspected
N21	Regarding gadoteridol (Gd-HP-DO3A) newly planned for introduction at our institution, could you explain the differences from conventional iopamidol, usability in patients with renal dysfunction, dosage adjustment methods? Also, what about NSF risk?	Complex Clinical Cases	New Contrast Agent Applications and Contraindications	New contrast agent, gadoteridol, renal patients
N22	A 65-year-old male with eGFR 25 mL/min/1.73m², diabetic nephropathy, heart failure (EF 35%) needs contrast CT examination. Could you provide information about N-acetylcysteine dosage, sodium bicarbonate concentration, diuretic discontinuation period, based on our institutional protocol and latest evidence?	Complex Clinical Cases	Detailed Special Pretreatment Protocols	65-year-old male, multiple comorbidities, complex pretreatment
